# Supplementary material for: Mean Oral Cavity Organ-at-Risk Dose Predicts Opioid Use and Hospitalization during Radiotherapy for Patients with Head and Neck Tumors
Source: Cancers (Basel). 2024 Jan 13;16(2):349. doi: 10.3390/cancers16020349 (PMC10814074; doi:10.3390/cancers16020349)
Supplement: Supplementary file 1 [file cancers-16-00349-s001.zip]

Archive with 3 entries (3 files):
- cancers-2778050-File S1.pdf
- cancers-2778050-Table S1.pdf
- cancers-2778050-Table S2.pdf
